# Supplementary material for: Aphids on Aphid-Susceptible Cultivars Have Easy Access to Turnip Mosaic Virus, and Effective Inoculation on Aphid-Resistant Cultivars of Oilseed Rape (Brassica napus)
Source: Plants (Basel). 2023 May 13;12(10):1972. doi: 10.3390/plants12101972 (PMC10221937; doi:10.3390/plants12101972)
Supplement: Supplementary file 1 [file plants-12-01972-s001.zip]

Archive with 1 entries (1 files):
- plants-2325219-supplementary.pdf
